# Supplementary material for: How Vulnerable Are Patients with COPD to Weather Extremities?—A Pilot Study from Hungary
Source: Healthcare (Basel). 2022 Nov 18;10(11):2309. doi: 10.3390/healthcare10112309 (PMC9690078; doi:10.3390/healthcare10112309)
Supplement: Supplementary file 1 [file healthcare-10-02309-s001.zip]

Archive with 1 entries (1 files):
- healthcare-2015220-supplementary.pdf
